# Supplementary material for: From Old to Bold: Advancing microRNA Studies in Sudden Cardiac Death Through Molecular Analysis of FFPE Heart Tissue
Source: Genes (Basel). 2026 Jul 17;17(7):819. doi: 10.3390/genes17070819 (PMC13409910; doi:10.3390/genes17070819)
Supplement: Supplementary file 1 [file genes-17-00819-s001.zip]

Archive with 1 entries (1 files):
- genes-4376448-supplementary.pdf
